# Supplementary material for: Cryo-EM structures of LolCDE reveal the molecular mechanism of bacterial lipoprotein sorting in Escherichia coli
Source: PLoS Biol. 2022 Oct 13;20(10):e3001823. doi: 10.1371/journal.pbio.3001823 (PMC9595528; doi:10.1371/journal.pbio.3001823)
Supplement: S1 Data — (XLSX) [file pbio.3001823.s020.xlsx]

## Sheet: S8 Fig
S8 Fig. Structural overlay of LolCDE in different conformational states and the ATPase activity of LolCDE in different conditions
S8D Fig
	Standard curve:
	Pi(uM)	OD620
	0	0.0635
	4	0.169033
	8	0.272867
	12	0.419233
	16	0.486967
	24	0.6962
	32	0.840267
	40	0.9848
										t tests:
	ATPase Activity:									Table Analyzed	Data 3
		LolCDE	LolCDE171QE	Blank
	OD620-1	0.5841	0.1202	0.1147						Column B	LolCDE171QE
	OD620-2	0.5828	0.1191	0.112						vs.	vs.
	OD620-3	0.6112	0.1404	0.1174						Column A	LolCDE
			Standard curve							Unpaired t test
										P value	<0.0001
			LolCDE	LolCDE171QE						P value summary	****
	Phosphate(uM)-1		20.1459	0.236051						Significantly different (P < 0.05)?	Yes
	Phosphate(uM)-2		20.0901	0.188841						One- or two-tailed P value?	Two-tailed
	Phosphate(uM)-3		21.309	1.103						t, df	t=40.32, df=4
			0.2uM Protein，15min							How big is the difference?
										Mean of column A	85.48
			LolCDE	LolCDE171QE						Mean of column B	2.122
	ATPase Activity-1		83.9413	0.983548						Difference between means (B - A) ± SEM	-83.36 ± 2.067
	ATPase Activity-2		83.7089	0.786838						95% confidence interval	-89.10 to -77.62
	ATPase Activity-3		88.7875	4.59585						R squared (eta squared)	0.9975
	Average		85.4793	2.12208
S8E Fig_left
	ATPase Activity:								one-way ANOVA test:
		RcsF(-)	RcsF(1×)	RcsF(5×)	RcsF(7×)	Blank			Number of families	1
	OD620-1	0.5348	0.3914	0.3081	0.2081	0.1183			Number of comparisons per family	3
	OD620-2	0.54	0.3992	0.313	0.213	0.1208			Alpha	0.05
	OD620-3	0.5334	0.4067	0.3084	0.2084	0.1244
									Dunnett's T3 multiple comparisons test		Mean Diff.	95.00% CI of diff.	Below threshold?	Summary	Adjusted P Value	A-?
			Standard curve						RcsF(-) vs. RcsF(1×)		24.49	20.65 to 28.34	Yes	***	0.0002	B	1:1
									RcsF(-) vs. RcsF(5×)		40.46	38.74 to 42.17	Yes	****	<0.0001	C	1:5
			RcsF(-)	RcsF(1×)	RcsF(5×)	RcsF(7×)			RcsF(-) vs. RcsF(7×)		58.34	56.63 to 60.05	Yes	****	<0.0001	D	1:7
	Phosphate(uM)-1		17.7525	11.598	8.02289	3.73104
	Phosphate(uM)-2		17.9757	11.9328	8.23319	3.94134			Test details		Mean 1	Mean 2	Mean Diff.	SE of diff.	n1	n2	t	DF
	Phosphate(uM)-3		17.6924	12.2546	8.03577	3.74392			RcsF(-) vs. RcsF(1×)		74.2	49.7	24.49	0.8677	3	3	28.23	2.793
									RcsF(-) vs. RcsF(5×)		74.2	33.74	40.46	0.4575	3	3	88.43	3.796
			0.2uM Protein，15min						RcsF(-) vs. RcsF(7×)		74.2	15.86	58.34	0.4575	3	3	127.5	3.796
			RcsF(-)	RcsF(1×)	RcsF(5×)	RcsF(7×)
	ATPase Activity-1		73.9688	48.325	33.4287	15.546
	ATPase Activity-2		74.8987	49.7198	34.305	16.4223
	ATPase Activity-3		73.7184	51.061	33.4824	15.5997
	Average		74.1953	49.702	33.7387	15.856
S8E Fig_right
	ATPase Activity:								one-way ANOVA test:
		LoLA(-)	LolA(0.5×)	LolA(1×)	LolA(5×)	LolA(10×)	Blank		F test to compare variances
	OD620-1	0.1888	0.2137	0.2268	0.2396	0.2523	0.1346		F, DFn, Dfd	1.788, 2, 2
	OD620-2	0.193	0.212	0.2312	0.2409	0.2545	0.1303		P value	0.7174
	OD620-3	0.1926	0.2128	0.2297	0.2425	0.2536	0.1339		P value summary	ns
									Significantly different (P < 0.05)?	No	Number of families	1
			Standard curve								Number of comparisons per family	4
									Data analyzed		Alpha	0.05
			LoLA(-)	LolA(0.5×)	LolA(1×)	LolA(5×)	LolA(10×)		Sample size, column A	3
	Phosphate(uM)-1		2.39771	3.46638	4.02861	4.57797	5.12303		Sample size, column B	3	Dunnett's T3 multiple comparisons test		Mean Diff.	95.00% CI of diff.	Below threshold?	Summary	Adjusted P Value	A-?
	Phosphate(uM)-2		2.57797	3.39342	4.21745	4.63376	5.21745				LoLA(-) vs. LolA(0.5×)		-7.642	-10.07 to -5.213	Yes	**	0.0019	B	1:0.5
	Phosphate(uM)-3		2.5608	3.42775	4.15308	4.70243	5.17883				LoLA(-) vs. LolA(1×)		-13.51	-16.17 to -10.84	Yes	***	0.0001	C	1:1
											LoLA(-) vs. LolA(5×)		-17.72	-20.41 to -15.02	Yes	***	0.0002	D	1:5
			0.1uM Protein，15min								LoLA(-) vs. LolA(10×)		-22.17	-24.70 to -19.65	Yes	****	<0.0001	E	1:10
			LoLA(-)	LolA(0.5×)	LolA(1×)	LolA(5×)	LolA(10×)				Test details	Mean 1	Mean 2	Mean Diff.	SE of diff.	n1	n2	t	DF
	ATPase Activity-1		19.9809	28.8865	33.5718	38.1497	42.6919				LoLA(-) vs. LolA(0.5×)		28.58	-7.642	0.5099	3	3	14.99	2.529
	ATPase Activity-2		21.4831	28.2785	35.1454	38.6147	43.4788				LoLA(-) vs. LolA(1×)		34.44	-13.51	0.6652	3	3	20.31	3.995
	ATPase Activity-3		21.34	28.5646	34.609	39.1869	43.1569				LoLA(-) vs. LolA(5×)		38.65	-17.72	0.5649	3	3	31.36	3.361
	Average		20.9347	28.5765	34.4421	38.6505	43.1092				LoLA(-) vs. LolA(10×)		43.11	-22.17	0.5304	3	3	41.81	2.866

## Sheet: S16 Fig
S16 Fig. Mass spectrometry identification of LolE-LolC×RcsF crosslinking adducts
Resultfor MS1 search：
outer membrane lipoprotein RcsF OS=Escherichia coli (strain K12) OX=83333 GN=rcsF PE=1 SV=1
Query	Observed	Mr(expt)	Mr(calc)	ppm	Miss	Score	Expect	Rank	Unique	Peptide
42	1636.8737	1635.8664	1635.8620	2.67	0	74	4.1e-05	1	U	R.IYTNAEELVGKPFR.D
57	2588.1143	2587.1070	2587.1456	-14.93	0	81	6.8e-06	1	U	R.DLGEVSGDSCQASNQDSPPSIPTAR.K
Lipoprotein-releasing system transmembrane protein LolC OS=Escherichia coli (strain K12)
Query	Observed	Mr(expt)	Mr(calc)	ppm	Miss	Score	Expect	Rank	Unique	Peptide
12	1134.5765	1133.5692	1133.5618	6.53	0	61	0.00097	1	U	R.YPAGNITGWR.L
Lipoprotein-releasing system transmembrane protein LolE OS=Escherichia coli (strain K12)
Query	Observed	Mr(expt)	Mr(calc)	ppm	Miss	Score	Expect	Rank	Unique	Peptide
35	1546.81	1545.7994	1545.7940	3.54	0	61	0.0011	1	U	R.LSALPSFVQGDAWR.N
peaklistforMS1：
version	creator	fragmentall	shots	date	spectrumid	absi	area	chisq	doms2	goodn	goodn2	ind	lind	lmass	mass	massemg	massgaussian	meth	qfmsms	reso	rind	rmass	s2n	sigmaemg	tauemg	type
1	Biotools 3.2	0	1000	2020-09-11T11:22:54.088+08:00	14E6DA7C-46BC-4FE4-8C32-C1409B7A2508	1657.43	283.131	6072.82	0	6684.46	0.922519	0	27724	876.816	877.079	877.028	877.062	4	1453.7	9262.24	28239	880.292	10.0301	0.027144	0.0505103	0
1	Biotools 3.2	0	1000	2020-09-11T11:22:54.088+08:00	14E6DA7C-46BC-4FE4-8C32-C1409B7A2508	2428.47	410.288	17028.2	0	6131	0.919133	1	30083	892.795	893.052	893.001	893.034	4	2168.75	9726.45	30591	896.255	14.8941	0.0270048	0.0468422	0
1	Biotools 3.2	0	1000	2020-09-11T11:22:54.088+08:00	14E6DA7C-46BC-4FE4-8C32-C1409B7A2508	1241.71	191.977	12241.7	0	1755.83	0.850861	2	32422	908.782	909.031	908.984	909.007	4	1128.75	9873.29	32925	912.238	7.2366	0.0330955	0.0277953	0
1	Biotools 3.2	0	1000	2020-09-11T11:22:54.088+08:00	14E6DA7C-46BC-4FE4-8C32-C1409B7A2508	4031.82	912.127	80359.7	0	6748.65	0.922885	3	52961	1055.27	1055.58	1055.53	1055.56	4	4169.09	9417.16	53442	1058.83	23.4875	0.0343791	0.0527681	0
1	Biotools 3.2	0	1000	2020-09-11T11:22:54.088+08:00	14E6DA7C-46BC-4FE4-8C32-C1409B7A2508	3815.61	953.413	17959.7	0	36294	0.966614	4	53763	1061.21	1061.56	1061.51	1061.54	4	3948.71	8154.19	54254	1064.86	22.1119	0.0481742	0.0347601	0
1	Biotools 3.2	0	1000	2020-09-11T11:22:54.088+08:00	14E6DA7C-46BC-4FE4-8C32-C1409B7A2508	5650.93	1327.11	19069.3	0	60278.9	0.974085	5	57383	1088.24	1088.56	1088.51	1088.54	4	6183.92	9452.7	57992	1092.82	32.591	0.0384741	0.044207	0
1	Biotools 3.2	0	1000	2020-09-11T11:22:54.088+08:00	14E6DA7C-46BC-4FE4-8C32-C1409B7A2508	1173.72	288.588	22559.5	0	947.599	0.800038	6	57652	1090.27	1090.63	1090.58	1090.6	4	622.142	8055.54	58273	1094.94	6.25186	0.0522279	0.0288849	0
1	Biotools 3.2	0	1000	2020-09-11T11:22:54.088+08:00	14E6DA7C-46BC-4FE4-8C32-C1409B7A2508	1435.89	302.926	8405.82	0	1327.13	0.829449	7	58725	1098.35	1098.65	1098.61	1098.62	4	1663.79	9580.44	59331	1102.93	7.76272	0.0481619	0.00739476	0
1	Biotools 3.2	0	1000	2020-09-11T11:22:54.088+08:00	14E6DA7C-46BC-4FE4-8C32-C1409B7A2508	40415.2	10715.4	415733	1	202181	0.985844	8	63448	1134.29	1134.64	1134.59	1134.62	4	45951.8	8876.84	64052	1138.93	231.482	0.0471316	0.0346863	0
1	Biotools 3.2	0	1000	2020-09-11T11:22:54.088+08:00	14E6DA7C-46BC-4FE4-8C32-C1409B7A2508	1238.16	449.906	19017.9	0	2405.52	0.871955	9	64609	1143.22	1143.73	1143.65	1143.71	4	1513.47	6280.4	65246	1148.13	6.37926	0.0545145	0.0899395	0
1	Biotools 3.2	0	1000	2020-09-11T11:22:54.088+08:00	14E6DA7C-46BC-4FE4-8C32-C1409B7A2508	1617.81	405.064	21364	0	3557.18	0.894244	10	69259	1179.32	1179.66	1179.61	1179.64	4	1770.95	9170.45	69852	1183.96	8.2529	0.0483722	0.0317575	0
1	Biotools 3.2	0	1000	2020-09-11T11:22:54.088+08:00	14E6DA7C-46BC-4FE4-8C32-C1409B7A2508	2408.4	570.846	20428.5	0	8503.76	0.931233	11	69790	1183.47	1183.79	1183.75	1183.77	4	2837.02	9966.42	70376	1188.07	12.629	0.0462482	0.0238242	0
1	Biotools 3.2	0	1000	2020-09-11T11:22:54.088+08:00	14E6DA7C-46BC-4FE4-8C32-C1409B7A2508	2411.07	679.54	16069.9	0	2472.79	0.873662	12	71820	1199.44	1199.8	1199.76	1199.77	4	3003.14	8496.47	72416	1204.14	12.4976	0.0595581	0.00710954	0
1	Biotools 3.2	0	1000	2020-09-11T11:22:54.088+08:00	14E6DA7C-46BC-4FE4-8C32-C1409B7A2508	5247.82	1514.11	26338.8	0	54640	0.972782	13	73950	1216.3	1216.66	1216.61	1216.65	4	6498.93	9153.25	74537	1220.97	27.8582	0.0452125	0.0484513	0
1	Biotools 3.2	0	1000	2020-09-11T11:22:54.088+08:00	14E6DA7C-46BC-4FE4-8C32-C1409B7A2508	1300.41	510.913	33496.5	0	377.851	0.697518	14	76191	1234.17	1234.7	1234.66	1234.68	4	1723.61	6062.93	76817	1239.19	6.28836	0.0847115	0.0182198	0
1	Biotools 3.2	0	1000	2020-09-11T11:22:54.088+08:00	14E6DA7C-46BC-4FE4-8C32-C1409B7A2508	2257.97	661.028	20137.6	0	9084.81	0.933452	15	78070	1249.26	1249.63	1249.57	1249.61	4	2942.79	9372.85	78649	1253.92	11.4142	0.0409284	0.062649	0
1	Biotools 3.2	0	1000	2020-09-11T11:22:54.088+08:00	14E6DA7C-46BC-4FE4-8C32-C1409B7A2508	3071.94	870.625	29179.9	0	2443.11	0.872917	16	85211	1307.42	1307.76	1307.73	1307.74	4	4150.26	9902.97	85776	1312.08	15.3375	0.0557897	0.00577418	0
1	Biotools 3.2	0	1000	2020-09-11T11:22:54.088+08:00	14E6DA7C-46BC-4FE4-8C32-C1409B7A2508	1738.18	631.921	34703.9	0	4342.39	0.904123	17	86761	1320.22	1320.68	1320.62	1320.67	4	2430.98	7878.23	87345	1325.06	8.30403	0.0572573	0.0603461	0
1	Biotools 3.2	0	1000	2020-09-11T11:22:54.088+08:00	14E6DA7C-46BC-4FE4-8C32-C1409B7A2508	3930.73	1259.11	41685	0	6357.48	0.920572	18	88357	1333.47	1333.85	1333.81	1333.82	4	5380.86	9172.3	88925	1338.2	19.6091	0.0609519	0.0102271	0
1	Biotools 3.2	0	1000	2020-09-11T11:22:54.088+08:00	14E6DA7C-46BC-4FE4-8C32-C1409B7A2508	1633.78	623.478	25189.9	0	835.239	0.787929	19	89901	1346.35	1346.82	1346.79	1346.8	4	2340.68	7307.11	90490	1351.27	7.57463	0.0774526	0.0115778	0
1	Biotools 3.2	0	1000	2020-09-11T11:22:54.088+08:00	14E6DA7C-46BC-4FE4-8C32-C1409B7A2508	18776.2	5712.53	208176	1	107035	0.980547	20	95133	1390.44	1390.78	1390.74	1390.77	4	26141.7	10809.5	95679	1395.09	94.6928	0.0496136	0.0275213	0
1	Biotools 3.2	0	1000	2020-09-11T11:22:54.088+08:00	14E6DA7C-46BC-4FE4-8C32-C1409B7A2508	12526.3	4332.68	69600.7	0	156027	0.983887	21	95827	1396.35	1396.73	1396.69	1396.71	4	17356.2	9468.44	96383	1401.08	62.7207	0.0591466	0.0232023	0
1	Biotools 3.2	0	1000	2020-09-11T11:22:54.088+08:00	14E6DA7C-46BC-4FE4-8C32-C1409B7A2508	1997.11	744.786	16314.6	0	1968.27	0.858863	22	96413	1401.34	1401.78	1401.75	1401.76	4	1988.58	8078.85	96983	1406.21	9.17745	0.0731671	0.00886492	0
1	Biotools 3.2	0	1000	2020-09-11T11:22:54.088+08:00	14E6DA7C-46BC-4FE4-8C32-C1409B7A2508	5053.98	1856.89	33568.5	0	43492.4	0.969497	23	97697	1412.31	1412.73	1412.69	1412.72	4	7291.65	8887.61	98257	1417.11	24.6704	0.0638619	0.0244955	0
1	Biotools 3.2	0	1000	2020-09-11T11:22:54.088+08:00	14E6DA7C-46BC-4FE4-8C32-C1409B7A2508	1585.55	484.323	72571.1	0	623.181	0.757442	24	103039	1458.43	1458.81	1458.77	1458.8	4	1770.34	9995.9	103582	1463.16	6.77491	0.058428	0.0232989	0
1	Biotools 3.2	0	1000	2020-09-11T11:22:54.088+08:00	14E6DA7C-46BC-4FE4-8C32-C1409B7A2508	7205.52	2596.41	108187	0	34831.3	0.965922	25	103735	1464.49	1464.89	1464.85	1464.87	4	10662.2	9752.15	104279	1469.24	35.0102	0.0591597	0.0276879	0
1	Biotools 3.2	0	1000	2020-09-11T11:22:54.088+08:00	14E6DA7C-46BC-4FE4-8C32-C1409B7A2508	4732.1	1757.15	39414.9	0	5209.82	0.912358	26	104989	1475.45	1475.85	1475.83	1475.83	4	6710.39	9350.26	105536	1480.24	22.5984	0.0667663	0.00599309	0
1	Biotools 3.2	0	1000	2020-09-11T11:22:54.088+08:00	14E6DA7C-46BC-4FE4-8C32-C1409B7A2508	9867.76	3951.61	263829	0	33373.8	0.965187	27	105561	1480.46	1480.89	1480.85	1480.87	4	14624	9004.8	106110	1485.28	48.4425	0.0664128	0.0239677	0
1	Biotools 3.2	0	1000	2020-09-11T11:22:54.088+08:00	14E6DA7C-46BC-4FE4-8C32-C1409B7A2508	2593.73	3030.99	38204.8	0	3646.59	0.895525	28	105932	1483.71	1484.87	1484.76	1484.95	4	3024.06	3496.02	106629	1489.84	11.8285	0.062243	0.403256	0
1	Biotools 3.2	0	1000	2020-09-11T11:22:54.088+08:00	14E6DA7C-46BC-4FE4-8C32-C1409B7A2508	1483.94	529.135	73666.2	0	226.331	0.626532	29	106923	1492.43	1492.86	1492.84	1492.85	4	1817.18	8757.72	107474	1497.28	6.23036	0.072053	0.00705147	0
1	Biotools 3.2	0	1000	2020-09-11T11:22:54.088+08:00	14E6DA7C-46BC-4FE4-8C32-C1409B7A2508	2571.62	986.526	36582.9	0	1626.67	0.845276	30	108061	1502.46	1502.89	1502.86	1502.87	4	3664.3	8930	108609	1507.31	11.6956	0.0710941	0.00741168	0
1	Biotools 3.2	0	1000	2020-09-11T11:22:54.088+08:00	14E6DA7C-46BC-4FE4-8C32-C1409B7A2508	4104.38	1627.21	136902	0	3667.93	0.895824	31	108622	1507.42	1507.85	1507.82	1507.83	4	6240.89	9047.78	109168	1512.26	19.4172	0.069373	0.014633	0
1	Biotools 3.2	0	1000	2020-09-11T11:22:54.088+08:00	14E6DA7C-46BC-4FE4-8C32-C1409B7A2508	6874.21	2830.21	195582	0	5330.46	0.913343	32	110425	1523.42	1523.84	1523.82	1523.83	4	10391.9	9104.52	110968	1528.25	33.3751	0.0705987	0.00836383	0
1	Biotools 3.2	0	1000	2020-09-11T11:22:54.088+08:00	14E6DA7C-46BC-4FE4-8C32-C1409B7A2508	10611.4	4605.59	202586	0	21508	0.956658	33	110772	1526.5	1526.95	1526.92	1526.93	4	16254.6	8783.05	111319	1531.38	52.1982	0.073322	0.00877612	0
1	Biotools 3.2	0	1000	2020-09-11T11:22:54.088+08:00	14E6DA7C-46BC-4FE4-8C32-C1409B7A2508	13847.7	5906.28	194693	0	41801.6	0.968887	34	112219	1539.41	1539.84	1539.82	1539.83	4	20600.7	9130.39	112760	1544.26	68.4764	0.0711719	0.0081165	0
1	Biotools 3.2	0	1000	2020-09-11T11:22:54.088+08:00	14E6DA7C-46BC-4FE4-8C32-C1409B7A2508	80590.8	41942.7	1.24626e+07	1	70783.5	0.976083	35	112995	1546.36	1546.9	1546.84	1546.88	4	124759	7796.81	113552	1551.36	404.711	0.0742169	0.0502924	0
1	Biotools 3.2	0	1000	2020-09-11T11:22:54.088+08:00	14E6DA7C-46BC-4FE4-8C32-C1409B7A2508	6320.28	2578.78	372787	0	1289.19	0.827077	36	113455	1550.49	1550.9	1550.88	1550.89	4	8041.23	9465.31	113992	1555.31	30.6058	0.0695211	0.0029235	0
1	Biotools 3.2	0	1000	2020-09-11T11:22:54.088+08:00	14E6DA7C-46BC-4FE4-8C32-C1409B7A2508	3353.08	1413.12	37351.7	0	3109.87	0.887042	37	114786	1562.45	1562.9	1562.87	1562.88	4	5327.23	9055.85	115326	1567.32	15.805	0.0725072	0.0109502	0
1	Biotools 3.2	0	1000	2020-09-11T11:22:54.088+08:00	14E6DA7C-46BC-4FE4-8C32-C1409B7A2508	1487.33	551.864	18350.2	0	980.125	0.803173	38	115450	1568.44	1568.87	1568.84	1568.85	4	1971.74	9456.2	115985	1573.27	6.40491	0.0696167	0.0111374	0
1	Biotools 3.2	0	1000	2020-09-11T11:22:54.088+08:00	14E6DA7C-46BC-4FE4-8C32-C1409B7A2508	1561.65	602.429	13286	0	1634.3	0.845623	39	116559	1578.47	1578.89	1578.87	1578.87	4	2240.76	9341.35	117093	1583.3	6.82891	0.0717085	0.00316058	0
1	Biotools 3.2	0	1000	2020-09-11T11:22:54.088+08:00	14E6DA7C-46BC-4FE4-8C32-C1409B7A2508	2261.54	931.74	15470.4	0	3244.17	0.889357	40	117215	1584.41	1584.85	1584.82	1584.83	4	3470.42	9323.4	117860	1590.27	10.4463	0.0716816	0.0086678	0
1	Biotools 3.2	0	1000	2020-09-11T11:22:54.088+08:00	14E6DA7C-46BC-4FE4-8C32-C1409B7A2508	2202.21	829.608	18035.1	0	10108.3	0.936888	41	118221	1593.55	1593.96	1593.92	1593.95	4	3513.12	10323.7	118855	1599.32	10.1469	0.0618812	0.0243829	0
1	Biotools 3.2	0	1000	2020-09-11T11:22:54.088+08:00	14E6DA7C-46BC-4FE4-8C32-C1409B7A2508	9900.88	4140.99	166272	0	6383.73	0.920733	42	120089	1610.59	1610.99	1610.97	1610.97	4	16129	10169.9	120722	1616.38	49.1192	0.0671277	0.00440506	0
1	Biotools 3.2	0	1000	2020-09-11T11:22:54.088+08:00	14E6DA7C-46BC-4FE4-8C32-C1409B7A2508	54731.3	30414.5	3.07237e+06	1	29371.4	0.962896	43	122907	1636.47	1636.98	1636.96	1636.96	4	89721.7	8028	123559	1642.48	277.023	0.0864979	0.00407146	0
1	Biotools 3.2	0	1000	2020-09-11T11:22:54.088+08:00	14E6DA7C-46BC-4FE4-8C32-C1409B7A2508	12381.4	4105.18	1.20044e+06	0	6058.58	0.918657	44	123146	1638.67	1638.98	1638.93	1638.98	4	19791.6	14891.8	123747	1644.22	61.9882	0.0289169	0.0668004	0
1	Biotools 3.2	0	1000	2020-09-11T11:22:54.088+08:00	14E6DA7C-46BC-4FE4-8C32-C1409B7A2508	1648.37	1142.46	59054.2	0	973.025	0.802501	45	125045	1656.24	1656.93	1656.85	1656.94	4	2914.76	6671.36	125718	1662.49	7.41131	0.0580796	0.172308	0
1	Biotools 3.2	0	1000	2020-09-11T11:22:54.088+08:00	14E6DA7C-46BC-4FE4-8C32-C1409B7A2508	1583.46	856.275	14741.2	0	2008.8	0.860248	46	127863	1682.48	1683.04	1683.02	1683.03	4	2850.95	7684.8	128515	1688.58	7.14645	0.0928853	0.00473511	0
1	Biotools 3.2	0	1000	2020-09-11T11:22:54.088+08:00	14E6DA7C-46BC-4FE4-8C32-C1409B7A2508	2128.63	985.732	16255.4	0	18071.9	0.952731	47	130521	1707.42	1707.9	1707.85	1707.89	4	3823.54	9723.75	131145	1713.3	10.0166	0.0661005	0.0431791	0
1	Biotools 3.2	0	1000	2020-09-11T11:22:54.088+08:00	14E6DA7C-46BC-4FE4-8C32-C1409B7A2508	1962.01	938.308	44796.2	0	5911.33	0.917661	48	136628	1765.42	1765.89	1765.83	1765.88	4	3657.02	10357.5	137238	1771.27	9.28838	0.0562707	0.0676518	0
1	Biotools 3.2	0	1000	2020-09-11T11:22:54.088+08:00	14E6DA7C-46BC-4FE4-8C32-C1409B7A2508	1626.56	1066.4	35527.7	0	4649.98	0.907302	49	139313	1791.23	1791.88	1791.8	1791.87	4	2691.65	7669.66	139952	1797.4	7.60538	0.0749178	0.0996773	0
1	Biotools 3.2	0	1000	2020-09-11T11:22:54.088+08:00	14E6DA7C-46BC-4FE4-8C32-C1409B7A2508	4303.57	2098.96	68441.2	0	26217.3	0.960732	50	139650	1794.48	1794.93	1794.88	1794.92	4	7842.03	10935.8	140252	1800.3	21.7683	0.0572485	0.0552526	0
1	Biotools 3.2	0	1000	2020-09-11T11:22:54.088+08:00	14E6DA7C-46BC-4FE4-8C32-C1409B7A2508	1321.36	781.456	59058	0	2156.91	0.864985	51	145090	1847.4	1847.99	1847.92	1847.98	4	2019.38	8703.15	145709	1853.47	6.10187	0.0692671	0.086846	0
1	Biotools 3.2	0	1000	2020-09-11T11:22:54.088+08:00	14E6DA7C-46BC-4FE4-8C32-C1409B7A2508	5278.73	2865.88	61195.8	0	52979.4	0.972359	52	145515	1851.56	1852.05	1852	1852.04	4	9915.86	10337	146116	1857.46	27.5832	0.0679838	0.0421471	0
1	Biotools 3.2	0	1000	2020-09-11T11:22:54.088+08:00	14E6DA7C-46BC-4FE4-8C32-C1409B7A2508	10084.9	5513.76	313467	0	42678	0.969208	53	150287	1898.67	1899.14	1899.1	1899.13	4	19351.2	10747.1	150879	1904.55	55.8327	0.0690394	0.0345981	0
1	Biotools 3.2	0	1000	2020-09-11T11:22:54.088+08:00	14E6DA7C-46BC-4FE4-8C32-C1409B7A2508	1865.73	1197.32	19453.8	0	11810.9	0.941586	54	155566	1951.47	1952.05	1951.98	1952.05	4	3841.68	9318.87	156167	1957.52	9.91813	0.060784	0.109446	0
1	Biotools 3.2	0	1000	2020-09-11T11:22:54.088+08:00	14E6DA7C-46BC-4FE4-8C32-C1409B7A2508	1992.34	1264.94	15182.2	0	22389	0.957517	55	157152	1967.47	1968.06	1967.99	1968.06	4	4120.9	9254.2	157752	1973.54	10.838	0.0698581	0.0854419	0
1	Biotools 3.2	0	1000	2020-09-11T11:22:54.088+08:00	14E6DA7C-46BC-4FE4-8C32-C1409B7A2508	1841.46	1078.95	17615.4	0	13572.8	0.945489	56	159724	1993.57	1994.12	1994.06	1994.11	4	3872.09	9698.12	160316	1999.6	10.1954	0.0785582	0.0465183	0
1	Biotools 3.2	0	1000	2020-09-11T11:22:54.088+08:00	14E6DA7C-46BC-4FE4-8C32-C1409B7A2508	6700.82	5067.13	238896	0	3700.84	0.89628	57	178716	2191.59	2192.19	2192.17	2192.18	4	14840.4	9084.49	179297	2197.79	50.3223	0.102133	0.00841763	0
1	Biotools 3.2	0	1000	2020-09-11T11:22:54.088+08:00	14E6DA7C-46BC-4FE4-8C32-C1409B7A2508	1067.36	963.564	19762	0	1130.57	0.815968	58	179074	2195.41	2196.23	2196.13	2196.23	4	709.946	7469.27	179680	2201.89	6.96999	0.0711262	0.196935	0
1	Biotools 3.2	0	1000	2020-09-11T11:22:54.088+08:00	14E6DA7C-46BC-4FE4-8C32-C1409B7A2508	6028	3517.82	115711	0	47688.2	0.970868	59	180508	2210.76	2211.24	2211.18	2211.23	4	13476.6	12538.4	181150	2217.64	46.0782	0.0581507	0.0701527	0
1	Biotools 3.2	0	1000	2020-09-11T11:22:54.088+08:00	14E6DA7C-46BC-4FE4-8C32-C1409B7A2508	1490.09	631.836	179041	0	848.133	0.789431	60	187095	2281.94	2282.3	2282.25	2282.29	4	3212.39	17451.3	187706	2288.6	11.526	0.0364617	0.0729385	0
1	Biotools 3.2	0	1000	2020-09-11T11:22:54.088+08:00	14E6DA7C-46BC-4FE4-8C32-C1409B7A2508	3549.22	2344.62	79877.5	0	26208	0.960725	61	187262	2283.76	2284.32	2284.25	2284.31	4	8213.26	11244.3	187906	2290.78	29.3514	0.0704055	0.0698451	0
1	Biotools 3.2	0	1000	2020-09-11T11:22:54.088+08:00	14E6DA7C-46BC-4FE4-8C32-C1409B7A2508	1903.26	1589.44	23491.9	0	17147.6	0.951478	62	196309	2383.41	2384.12	2384.04	2384.12	4	4716.94	9225.17	196964	2390.7	17.0847	0.0855384	0.101768	0
1	Biotools 3.2	0	1000	2020-09-11T11:22:54.088+08:00	14E6DA7C-46BC-4FE4-8C32-C1409B7A2508	872.219	727.954	8944.6	0	2357.42	0.87069	63	202301	2450.58	2451.32	2451.22	2451.32	4	1920.44	9352.01	202949	2457.9	7.65176	0.0648316	0.171283	0
1	Biotools 3.2	0	1000	2020-09-11T11:22:54.088+08:00	14E6DA7C-46BC-4FE4-8C32-C1409B7A2508	2146.38	1856.02	32587.4	0	6863.63	0.923527	64	203719	2466.62	2467.33	2467.28	2467.31	4	5384.31	9023.64	204369	2473.98	21.3406	0.110512	0.0394592	0
1	Biotools 3.2	0	1000	2020-09-11T11:22:54.088+08:00	14E6DA7C-46BC-4FE4-8C32-C1409B7A2508	1184.27	939.246	9744.7	0	14580	0.947397	65	206721	2500.73	2501.41	2501.33	2501.41	4	3018.77	10173.8	207355	2507.97	11.7217	0.0776714	0.108599	0
1	Biotools 3.2	0	1000	2020-09-11T11:22:54.088+08:00	14E6DA7C-46BC-4FE4-8C32-C1409B7A2508	697.679	740.588	7131.2	0	1426.95	0.83525	66	207487	2509.48	2510.47	2510.41	2510.45	4	1640.41	6579.13	208178	2517.38	6.38574	0.156013	0.0474312	0
1	Biotools 3.2	0	1000	2020-09-11T11:22:54.088+08:00	14E6DA7C-46BC-4FE4-8C32-C1409B7A2508	8420.7	6734.18	229063	1	64448	0.974936	67	214283	2587.72	2588.33	2588.25	2588.32	4	21947.1	11792.4	214895	2594.82	102.568	0.0678738	0.101573	0
1	Biotools 3.2	0	1000	2020-09-11T11:22:54.088+08:00	14E6DA7C-46BC-4FE4-8C32-C1409B7A2508	980.584	877.368	10379.5	0	6541.17	0.921683	68	220698	2662.68	2663.45	2663.36	2663.43	4	2750.11	9491.53	221327	2670.08	11.7133	0.100079	0.0873	0
1	Biotools 3.2	0	1000	2020-09-11T11:22:54.088+08:00	14E6DA7C-46BC-4FE4-8C32-C1409B7A2508	777.859	671.031	4222.92	0	7784.11	0.92815	69	224248	2704.62	2705.34	2705.24	2705.34	4	2234.72	10549.6	224862	2711.91	9.37154	0.0680189	0.153684	0
1	Biotools 3.2	0	1000	2020-09-11T11:22:54.088+08:00	14E6DA7C-46BC-4FE4-8C32-C1409B7A2508	543.326	762.702	6887.79	0	1310.66	0.828431	70	225993	2725.36	2726.6	2726.45	2726.6	4	657.48	6116.23	226684	2733.59	6.31084	0.114994	0.277047	0
1	Biotools 3.2	0	1000	2020-09-11T11:22:54.088+08:00	14E6DA7C-46BC-4FE4-8C32-C1409B7A2508	3368.76	3081.46	55413.9	0	37167.5	0.967008	71	227383	2741.93	2742.62	2742.53	2742.61	4	9317.84	10965.3	227989	2749.17	47.2567	0.0796708	0.108398	0
1	Biotools 3.2	0	1000	2020-09-11T11:22:54.088+08:00	14E6DA7C-46BC-4FE4-8C32-C1409B7A2508	353.115	873.634	5965.24	0	1432.3	0.835544	72	271501	3294.22	3296.02	3295.82	3296.04	4	725.023	5081.78	272207	3303.47	8.49658	0.137838	0.490781	0
1	Biotools 3.2	0	1000	2020-09-11T11:22:54.088+08:00	14E6DA7C-46BC-4FE4-8C32-C1409B7A2508	986.02	2208.42	33193.5	0	2099.3	0.8632	73	272734	3310.38	3311.92	3311.76	3311.91	4	3111.49	5932.83	273403	3319.17	24.6563	0.181773	0.229395	0
1	Biotools 3.2	0	1000	2020-09-11T11:22:54.088+08:00	14E6DA7C-46BC-4FE4-8C32-C1409B7A2508	397.162	479.779	2886.23	0	2324.33	0.869798	74	273615	3321.96	3322.88	3322.77	3322.88	4	927.323	10010	274198	3329.63	8.78831	0.102038	0.155573	0
1	Biotools 3.2	0	1000	2020-09-11T11:22:54.088+08:00	14E6DA7C-46BC-4FE4-8C32-C1409B7A2508	217.506	318.657	1487.17	0	1391.57	0.833262	75	293234	3584.95	3586.09	3585.97	3586.1	4		8693.82	293824	3593.01	6.09705	0.130144	0.182749	0
Resultfor MS2 match：
MS/MS Fragmentation of IYTNAEELVGKPFR						Found in RCSF_ECOLI in SwissProt
#	Immon.	a	a*	a0	b	b*	b0	d	d'	Seq.	v	w	w'	y	y*	y0	#
1	86.0964	86.0964			114.091			58.0651	72.0808	I							14
2	136.076	249.16			277.155					Y	1415.73			1523.79	1506.76	1505.77	13
3	74.06	350.207		332.197	378.202		360.192	334.212	336.192	T	1314.68	1327.7	1329.68	1360.72	1343.7	1342.71	12
4	87.0553	464.25	447.224	446.24	492.245	475.219	474.235	421.245		N	1200.64	1199.64		1259.67	1242.65	1241.66	11
5	44.0495	535.288	518.261	517.277	563.282	546.256	545.272			A	1129.6			1145.63	1128.6	1127.62	10
6	102.055	664.33	647.303	646.319	692.325	675.298	674.314	606.325		E	1000.56	999.562		1074.59	1057.57	1056.58	9
7	102.055	793.373	776.346	775.362	821.368	804.341	803.357	735.367		E	871.515	870.52		945.552	928.525	927.541	8
8	86.0964	906.457	889.43	888.446	934.452	917.425	916.441	864.41		L	758.431	757.436		816.509	799.482		7
9	72.0808	1005.53	988.499	987.515	1033.52	1016.49	1015.51	991.51		V	659.362	672.383		703.425	686.398		6
10	30.0338	1062.55	1045.52	1044.54	1090.54	1073.52	1072.53			G				604.357	587.33		5
11	101.107	1190.64	1173.62	1172.63	1218.64	1201.61	1200.63	1133.58		K	474.246	473.251		547.335	530.308		4
12	70.0651	1287.69	1270.67	1269.68	1315.69	1298.66	1297.68	1261.68		P	377.193	376.198		419.24	402.214		3
13	120.081	1434.76	1417.74	1416.75	1462.76	1445.73	1444.75			F	230.125			322.187	305.161		2
14	129.113									R	74.0237	73.0284		175.119	158.092		1
MS/MS Fragmentation of YPAGNITGWR						Found in LOLC_ECOLI in SwissProt
#	Immon.	a	a*	a0	b	b*	b0	d	d'	Seq.	v	w	w'	y	y*	y0	#
1	136.076	136.076			164.071					Y							10
2	70.0651	233.129			261.123			207.113		P	929.459	928.463		971.506	954.479	953.495	9
3	44.0495	304.166			332.161					A	858.422			874.453	857.426	856.442	8
4	30.0338	361.187			389.182					G				803.416	786.389	785.405	7
5	87.0553	475.23	458.203		503.225	486.198		432.224		N	687.357	686.362		746.394	729.368	728.384	6
6	86.0964	588.314	571.288		616.309	599.282		560.283	574.298	I	574.273	587.294	601.309	632.351	615.325	614.341	5
7	74.06	689.362	672.335	671.351	717.357	700.33	699.346	673.367	675.346	T	473.226	486.246	488.225	519.267	502.241	501.257	4
8	30.0338	746.383	729.357	728.373	774.378	757.351	756.367			G				418.22	401.193		3
9	159.092	932.462	915.436	914.452	960.457	943.431	942.447			W	230.125			361.198	344.172		2
MS/MS Fragmentation of LSALPSFVQGDAWR						Found in LOLE_ECOLI in SwissProt
#	Immon.	a	a*	a0	b	b*	b0	d	Seq.	v	w	y	y*	y0	#
1	86.0964	86.0964			114.091			44.0495	L						14
2	60.0444	173.129		155.118	201.123		183.113	157.133	S	1401.69	1400.7	1433.72	1416.69	1415.71	13
3	44.0495	244.166		226.155	272.161		254.15		A	1330.65		1346.69	1329.66	1328.67	12
4	86.0964	357.25		339.239	385.245		367.234	315.203	L	1217.57	1216.57	1275.65	1258.62	1257.64	11
5	70.0651	454.302		436.292	482.297		464.287	428.287	P	1120.52	1119.52	1162.56	1145.54	1144.55	10
6	60.0444	541.334		523.324	569.329		551.319	525.34	S	1033.48	1032.49	1065.51	1048.48	1047.5	9
7	120.081	688.403		670.392	716.398		698.387		F	886.417		978.479	961.453	960.469	8
8	72.0808	787.471		769.461	815.466		797.456	773.456	V	787.348	800.369	831.411	814.384	813.4	7
9	101.071	915.53	898.503	897.519	943.525	926.498	925.514	858.508	Q	659.29	658.294	732.342	715.316	714.332	6
10	30.0338	972.551	955.525	954.541	1000.55	983.52	982.536		G			604.284	587.257	586.273	5
11	88.0393	1087.58	1070.55	1069.57	1115.57	1098.55	1097.56	1043.59	D	487.241	486.246	547.262	530.236	529.252	4
12	44.0495	1158.62	1141.59	1140.6	1186.61	1169.58	1168.6		A	416.204		432.235	415.209		3
13	159.092	1344.69	1327.67	1326.68	1372.69	1355.66	1354.68		W	230.125		361.198	344.172		2
14	129.113								R	74.0237	73.0284	175.119	158.092		1
peaklistforMS2_RcsF：
version	creator	shots	date	spectrumid	parentmass	parentcharge	absi	area	chisq	goodn	goodn2	ind	lind	lmass	mass	massgaussian	meth	reso	rind	rmass	s2n	type
1	flexAnalysis 3.4.76.0	3000	2020-09-14T14:24:57.394+08:00	CFD78BDD-505C-43EB-89ED-7F51FA8C6CE6	1636.87	1	5824.37	663	487511	894.908	0.794625	6713.53	6694	111.785	112.048	112.048	4	1084.62	6807	113.311	18.6548	0
1	flexAnalysis 3.4.76.0	3000	2020-09-14T14:24:57.394+08:00	CFD78BDD-505C-43EB-89ED-7F51FA8C6CE6	1636.87	1	11901.3	1204.01	987165	2247.17	0.867645	7929.73	7914	128.831	129.059	129.059	4	1434.1	8014	130.283	39.2105	0
1	flexAnalysis 3.4.76.0	3000	2020-09-14T14:24:57.394+08:00	CFD78BDD-505C-43EB-89ED-7F51FA8C6CE6	1636.87	1	2405.45	286.366	56757.7	575.272	0.748525	8405.01	8387	135.775	136.044	136.044	4	1263.35	8492	137.343	7.83923	0
1	flexAnalysis 3.4.76.0	3000	2020-09-14T14:24:57.394+08:00	CFD78BDD-505C-43EB-89ED-7F51FA8C6CE6	1636.87	1	2191.69	313.208	138444	134.943	0.547518	9824.86	9805	157.725	158.045	158.045	4	1239.99	9906	159.353	7.14645	0
1	flexAnalysis 3.4.76.0	3000	2020-09-14T14:24:57.394+08:00	CFD78BDD-505C-43EB-89ED-7F51FA8C6CE6	1636.87	1	11092.2	1786.1	884664	2753.54	0.880117	10854	10834	174.721	175.061	175.061	4	1264.83	10990	177.377	36.9191	0
1	flexAnalysis 3.4.76.0	3000	2020-09-14T14:24:57.394+08:00	CFD78BDD-505C-43EB-89ED-7F51FA8C6CE6	1636.87	1	11280.6	2151.8	874927	2946.61	0.884022	11491.7	11468	185.643	186.058	186.058	4	1141.12	11628	188.454	36.9419	0
1	flexAnalysis 3.4.76.0	3000	2020-09-14T14:24:57.394+08:00	CFD78BDD-505C-43EB-89ED-7F51FA8C6CE6	1636.87	1	1810.24	204.414	152830	43.4449	0.371	12330.4	12317	200.81	201.053	201.053	4	2051.67	12465	203.517	5.62729	0
1	flexAnalysis 3.4.76.0	3000	2020-09-14T14:24:57.394+08:00	CFD78BDD-505C-43EB-89ED-7F51FA8C6CE6	1636.87	1	2967.87	528.983	600531	83.3471	0.471049	13135.3	13115	215.631	216.015	216.015	4	1415.95	13260	218.383	9.24307	0
1	flexAnalysis 3.4.76.0	3000	2020-09-14T14:24:57.394+08:00	CFD78BDD-505C-43EB-89ED-7F51FA8C6CE6	1636.87	1	2573.76	737.362	267554	83.3541	0.471062	14519.4	14489	242.445	243.057	243.057	4	1002.2	14645	245.593	7.62039	0
1	flexAnalysis 3.4.76.0	3000	2020-09-14T14:24:57.394+08:00	CFD78BDD-505C-43EB-89ED-7F51FA8C6CE6	1636.87	1	2093.32	403.782	185378	41.6259	0.364771	14617.1	14597	244.622	245.03	245.03	4	1487.37	14737	247.46	6.11585	0
1	flexAnalysis 3.4.76.0	3000	2020-09-14T14:24:57.394+08:00	CFD78BDD-505C-43EB-89ED-7F51FA8C6CE6	1636.87	1	1981.37	627.377	60969.6	84.5164	0.473258	14816.9	14784	248.416	249.087	249.087	4	921.138	14967	252.159	5.74312	0
1	flexAnalysis 3.4.76.0	3000	2020-09-14T14:24:57.394+08:00	CFD78BDD-505C-43EB-89ED-7F51FA8C6CE6	1636.87	1	2044.11	383.162	291364	37.3455	0.349217	15297.2	15278	258.587	258.987	258.987	4	1629.27	15423	261.613	5.81106	0
1	flexAnalysis 3.4.76.0	3000	2020-09-14T14:24:57.394+08:00	CFD78BDD-505C-43EB-89ED-7F51FA8C6CE6	1636.87	1	2137.67	333.578	279757	30.3677	0.320642	15441.5	15426	261.675	261.999	261.999	4	1993.88	15555	264.383	6.00374	0
1	flexAnalysis 3.4.76.0	3000	2020-09-14T14:24:57.394+08:00	CFD78BDD-505C-43EB-89ED-7F51FA8C6CE6	1636.87	1	3801.01	1192.17	197045	486.602	0.729043	16148.9	16119	276.394	277.039	277.039	4	1071.48	16272	279.7	10.619	0
1	flexAnalysis 3.4.76.0	3000	2020-09-14T14:24:57.394+08:00	CFD78BDD-505C-43EB-89ED-7F51FA8C6CE6	1636.87	1	2911.88	817.618	218658	102.921	0.504583	16518.9	16492	284.491	285.079	285.079	4	1228.9	16630	287.518	7.95907	0
1	flexAnalysis 3.4.76.0	3000	2020-09-14T14:24:57.394+08:00	CFD78BDD-505C-43EB-89ED-7F51FA8C6CE6	1636.87	1	3044.77	748.596	507357	80.104	0.464765	16607	16584	286.507	287.012	287.012	4	1416.42	16731	289.744	8.32881	0
1	flexAnalysis 3.4.76.0	3000	2020-09-14T14:24:57.394+08:00	CFD78BDD-505C-43EB-89ED-7F51FA8C6CE6	1636.87	1	2103.42	208.473	395438	24.2342	0.291225	17417.1	17408	304.898	305.105	305.105	4	3734.91	17525	307.558	5.41859	0
1	flexAnalysis 3.4.76.0	3000	2020-09-14T14:24:57.394+08:00	CFD78BDD-505C-43EB-89ED-7F51FA8C6CE6	1636.87	1	3148.65	624.766	207824	188.835	0.599514	17849.9	17832	314.595	315.008	315.008	4	1960.91	17955	317.439	8.04201	0
1	flexAnalysis 3.4.76.0	3000	2020-09-14T14:24:57.394+08:00	CFD78BDD-505C-43EB-89ED-7F51FA8C6CE6	1636.87	1	2644.51	952.619	265542	39.1857	0.356066	18491.7	18461	329.277	330.002	330.002	4	1136.21	18608	332.759	6.49376	0
1	flexAnalysis 3.4.76.0	3000	2020-09-14T14:24:57.394+08:00	CFD78BDD-505C-43EB-89ED-7F51FA8C6CE6	1636.87	1	2706.36	1111.61	194207	50.5822	0.393565	20213.1	20180	371.206	372.04	372.04	4	1130.21	20325	374.864	6.01649	0
1	flexAnalysis 3.4.76.0	3000	2020-09-14T14:24:57.394+08:00	CFD78BDD-505C-43EB-89ED-7F51FA8C6CE6	1636.87	1	2962.75	1008.89	475679	15.0605	0.235668	20450.2	20424	377.373	378.038	378.038	4	1395.71	20554	380.68	6.54416	0
1	flexAnalysis 3.4.76.0	3000	2020-09-14T14:24:57.394+08:00	CFD78BDD-505C-43EB-89ED-7F51FA8C6CE6	1636.87	1	19434.8	7651.97	3.30902e+06	2706.75	0.87911	21379.6	21351	401.292	402.043	402.043	4	1347.06	21484	404.788	42.3378	0
1	flexAnalysis 3.4.76.0	3000	2020-09-14T14:24:57.394+08:00	CFD78BDD-505C-43EB-89ED-7F51FA8C6CE6	1636.87	1	3672.31	151.007	2.16001e+06	17.4235	0.251737	21905.9	21903	415.905	415.984	415.984	4	12973	21985	418.099	7.52257	0
1	flexAnalysis 3.4.76.0	3000	2020-09-14T14:24:57.394+08:00	CFD78BDD-505C-43EB-89ED-7F51FA8C6CE6	1636.87	1	17189.1	5695.72	4.31604e+06	1367.94	0.831893	22020.2	21997	418.421	419.042	419.042	4	1682.28	22122	421.779	36.4213	0
1	flexAnalysis 3.4.76.0	3000	2020-09-14T14:24:57.394+08:00	CFD78BDD-505C-43EB-89ED-7F51FA8C6CE6	1636.87	1	4845.89	1791.97	453471	244.782	0.637943	22937.2	22912	443.332	444.029	444.029	4	1577.34	23034	446.712	9.64532	0
1	flexAnalysis 3.4.76.0	3000	2020-09-14T14:24:57.394+08:00	CFD78BDD-505C-43EB-89ED-7F51FA8C6CE6	1636.87	1	4080.89	1128.99	321810	203.143	0.61051	23151.2	23132	449.436	449.971	449.971	4	2129.03	23266	453.175	8.01079	0
1	flexAnalysis 3.4.76.0	3000	2020-09-14T14:24:57.394+08:00	CFD78BDD-505C-43EB-89ED-7F51FA8C6CE6	1636.87	1	5395.36	2357.57	442537	321.176	0.675987	25902.1	25876	529.298	530.092	530.092	4	1654.75	26002	533.132	9.83047	0
1	flexAnalysis 3.4.76.0	3000	2020-09-14T14:24:57.394+08:00	CFD78BDD-505C-43EB-89ED-7F51FA8C6CE6	1636.87	1	5035.82	2809.38	406621	179.14	0.5915	26391.4	26358	544.044	545.074	545.074	4	1339.19	26485	547.966	9.09506	0
1	flexAnalysis 3.4.76.0	3000	2020-09-14T14:24:57.394+08:00	CFD78BDD-505C-43EB-89ED-7F51FA8C6CE6	1636.87	1	5896.6	2882.7	381521	497.972	0.731797	26458.2	26430	546.266	547.136	547.136	4	1546.89	26553	550.071	10.7462	0
1	flexAnalysis 3.4.76.0	3000	2020-09-14T14:24:57.394+08:00	CFD78BDD-505C-43EB-89ED-7F51FA8C6CE6	1636.87	1	3500.64	785.518	706474	24.9897	0.295115	26774.2	26761	556.539	556.951	556.951	4	3361.53	26853	559.412	6.15166	0
1	flexAnalysis 3.4.76.0	3000	2020-09-14T14:24:57.394+08:00	CFD78BDD-505C-43EB-89ED-7F51FA8C6CE6	1636.87	1	4478.05	1965.74	481549	85.734	0.475527	26971.4	26946	562.325	563.122	563.122	4	1769.55	27062	565.97	7.95286	0
1	flexAnalysis 3.4.76.0	3000	2020-09-14T14:24:57.394+08:00	CFD78BDD-505C-43EB-89ED-7F51FA8C6CE6	1636.87	1	3098.6	765.153	266066	47.1483	0.383059	27474.5	27460	578.569	579.029	579.029	4	3185.03	27559	581.726	5.27169	0
1	flexAnalysis 3.4.76.0	3000	2020-09-14T14:24:57.394+08:00	CFD78BDD-505C-43EB-89ED-7F51FA8C6CE6	1636.87	1	3702.08	1950.96	88807.2	376.714	0.697128	28283.5	28255	604.178	605.109	605.109	4	1639.39	28403	609.011	6.51798	0
1	flexAnalysis 3.4.76.0	3000	2020-09-14T14:24:57.394+08:00	CFD78BDD-505C-43EB-89ED-7F51FA8C6CE6	1636.87	1	3846.57	1334.69	306284	80.6305	0.465801	30685.9	30669	685.572	686.161	686.161	4	2907.26	30788	689.726	6.7143	0
1	flexAnalysis 3.4.76.0	3000	2020-09-14T14:24:57.394+08:00	CFD78BDD-505C-43EB-89ED-7F51FA8C6CE6	1636.87	1	3858.59	2268.45	150228	263.039	0.648254	30857	30829	691.161	692.143	692.143	4	1737.15	30967	696	6.75086	0
1	flexAnalysis 3.4.76.0	3000	2020-09-14T14:24:57.394+08:00	CFD78BDD-505C-43EB-89ED-7F51FA8C6CE6	1636.87	1	5530.24	3399.72	121760	1069.85	0.811111	31171.8	31143	702.199	703.216	703.216	4	1737.56	31281	707.079	9.91661	0
1	flexAnalysis 3.4.76.0	3000	2020-09-14T14:24:57.394+08:00	CFD78BDD-505C-43EB-89ED-7F51FA8C6CE6	1636.87	1	3783.99	1683.69	272248	112.131	0.518213	31308.4	31287	707.292	708.05	708.05	4	2375.31	31412	711.729	6.63348	0
1	flexAnalysis 3.4.76.0	3000	2020-09-14T14:24:57.394+08:00	CFD78BDD-505C-43EB-89ED-7F51FA8C6CE6	1636.87	1	3290.75	1637.11	362792	53.1941	0.401165	33927.7	33907	803.395	804.179	804.179	4	2506.63	34045	808.638	5.9453	0
1	flexAnalysis 3.4.76.0	3000	2020-09-14T14:24:57.394+08:00	CFD78BDD-505C-43EB-89ED-7F51FA8C6CE6	1636.87	1	16080.6	9833.93	435504	11957.9	0.941944	34245.6	34222	815.389	816.29	816.29	4	2221.31	34347	820.175	30.8706	0
1	flexAnalysis 3.4.76.0	3000	2020-09-14T14:24:57.394+08:00	CFD78BDD-505C-43EB-89ED-7F51FA8C6CE6	1636.87	1	8186.42	5388.06	172615	3538.34	0.893968	34373.2	34347	820.175	821.179	821.179	4	2050.2	34474	825.053	15.5647	0
1	flexAnalysis 3.4.76.0	3000	2020-09-14T14:24:57.394+08:00	CFD78BDD-505C-43EB-89ED-7F51FA8C6CE6	1636.87	1	13447.9	9289.67	503760	7050.5	0.924538	37487.6	37464	944.352	945.329	945.329	4	2454.78	37587	949.444	27.9137	0
1	flexAnalysis 3.4.76.0	3000	2020-09-14T14:24:57.394+08:00	CFD78BDD-505C-43EB-89ED-7F51FA8C6CE6	1636.87	1	9325.85	8186	165825	7799.93	0.928222	42080.7	42057	1144.35	1145.43	1145.43	4	2613.58	42193	1150.58	19.0908	0
1	flexAnalysis 3.4.76.0	3000	2020-09-14T14:24:57.394+08:00	CFD78BDD-505C-43EB-89ED-7F51FA8C6CE6	1636.87	1	4845.4	3648.95	256174	436.235	0.715729	44155.5	44136	1241.55	1242.49	1242.49	4	3381.04	44263	1247.63	8.94918	0
1	flexAnalysis 3.4.76.0	3000	2020-09-14T14:24:57.394+08:00	CFD78BDD-505C-43EB-89ED-7F51FA8C6CE6	1636.87	1	4482.1	3930.19	207430	362.85	0.692242	44510.8	44489	1258.47	1259.52	1259.52	4	2958.67	44617	1264.63	8.23264	0
1	flexAnalysis 3.4.76.0	3000	2020-09-14T14:24:57.394+08:00	CFD78BDD-505C-43EB-89ED-7F51FA8C6CE6	1636.87	1	4226.15	3671.89	1.13331e+06	18.668	0.259639	50937.7	50919	1587.25	1588.27	1588.27	4	3890.35	51064	1595.11	6.76793	0
1	flexAnalysis 3.4.76.0	3000	2020-09-14T14:24:57.394+08:00	CFD78BDD-505C-43EB-89ED-7F51FA8C6CE6	1636.87	1	13122.6	19274.7	1.77083e+06	3052.04	0.885999	51022.4	50995	1591.37	1592.86	1592.86	4	2706.5	51149	1599.73	25.0813	0
1	flexAnalysis 3.4.76.0	3000	2020-09-14T14:24:57.394+08:00	CFD78BDD-505C-43EB-89ED-7F51FA8C6CE6	1636.87	1	35228.8	36368.8	1.41209e+06	54237.5	0.972681	51828.9	51812	1635.95	1636.88	1636.88	4	4324.39	51949	1643.49	94.8733	0
peaklistforMS2_LolC：
version	creator	shots	date	spectrumid	parentmass	parentcharge	absi	area	chisq	goodn	goodn2	ind	lind	lmass	mass	massgaussian	meth	reso	rind	rmass	s2n	type
1	flexAnalysis 3.4.76.0	5500	2020-09-14T14:24:49.377+08:00	E982B2E8-031D-4339-ADE7-B3D311EDACD3	1134.58	1	8268.04	776.798	272716	4025.43	0.900479	6643.37	6628	111.551	111.76	111.76	4	1320.86	6732	112.968	27.4164	0
1	flexAnalysis 3.4.76.0	5500	2020-09-14T14:24:49.377+08:00	E982B2E8-031D-4339-ADE7-B3D311EDACD3	1134.58	1	3075.71	356.863	465560	224.61	0.625411	7852.77	7835	128.563	128.823	128.823	4	1235.28	7937	130.058	10.4039	0
1	flexAnalysis 3.4.76.0	5500	2020-09-14T14:24:49.377+08:00	E982B2E8-031D-4339-ADE7-B3D311EDACD3	1134.58	1	3959.02	506.74	99428.5	1846.57	0.854442	8324.4	8305	135.525	135.816	135.816	4	1189.01	8410	137.106	13.4644	0
1	flexAnalysis 3.4.76.0	5500	2020-09-14T14:24:49.377+08:00	E982B2E8-031D-4339-ADE7-B3D311EDACD3	1134.58	1	7177.79	934.238	645605	1323.11	0.829202	9796.48	9779	158.59	158.875	158.875	4	1403.66	9937	161.174	24.6312	0
1	flexAnalysis 3.4.76.0	5500	2020-09-14T14:24:49.377+08:00	E982B2E8-031D-4339-ADE7-B3D311EDACD3	1134.58	1	2151.81	401.43	155257	150.652	0.564771	10402.8	10378	168.5	168.916	168.916	4	1029.16	10543	171.285	7.37136	0
1	flexAnalysis 3.4.76.0	5500	2020-09-14T14:24:49.377+08:00	E982B2E8-031D-4339-ADE7-B3D311EDACD3	1134.58	1	27408.9	4478.12	3.8388e+06	4715.05	0.907935	10756.8	10736	174.572	174.929	174.929	4	1249.86	10892	177.253	95.5583	0
1	flexAnalysis 3.4.76.0	5500	2020-09-14T14:24:49.377+08:00	E982B2E8-031D-4339-ADE7-B3D311EDACD3	1134.58	1	1697.15	169.239	70487.4	60.2212	0.420137	12225.6	12214	200.824	201.037	201.037	4	2302.3	12353	203.392	5.35232	0
1	flexAnalysis 3.4.76.0	5500	2020-09-14T14:24:49.377+08:00	E982B2E8-031D-4339-ADE7-B3D311EDACD3	1134.58	1	4116.78	917.5	403561	485.853	0.728858	13540.1	13516	225.541	226.013	226.013	4	1204.33	13668	228.525	13.0087	0
1	flexAnalysis 3.4.76.0	5500	2020-09-14T14:24:49.377+08:00	E982B2E8-031D-4339-ADE7-B3D311EDACD3	1134.58	1	4860.28	1279.12	133822	2256.79	0.867919	13895.5	13868	232.481	233.028	233.028	4	1058.02	14020	235.512	15.0386	0
1	flexAnalysis 3.4.76.0	5500	2020-09-14T14:24:49.377+08:00	E982B2E8-031D-4339-ADE7-B3D311EDACD3	1134.58	1	3419.48	815.751	1.66298e+06	58.8478	0.416585	14392.2	14368	242.529	243.02	243.02	4	1218.06	14514	245.505	10.2686	0
1	flexAnalysis 3.4.76.0	5500	2020-09-14T14:24:49.377+08:00	E982B2E8-031D-4339-ADE7-B3D311EDACD3	1134.58	1	6020.86	1570.05	202091	2280.98	0.868602	15261.8	15236	260.501	261.044	261.044	4	1218.69	15382	263.59	17.4254	0
1	flexAnalysis 3.4.76.0	5500	2020-09-14T14:24:49.377+08:00	E982B2E8-031D-4339-ADE7-B3D311EDACD3	1134.58	1	2142.48	608.337	102541	70.5457	0.444749	16374.9	16348	284.513	285.106	285.106	4	1222.02	16490	287.659	5.69743	0
1	flexAnalysis 3.4.76.0	5500	2020-09-14T14:24:49.377+08:00	E982B2E8-031D-4339-ADE7-B3D311EDACD3	1134.58	1	3078.18	818.617	356928	76.2139	0.456902	17566.1	17543	311.562	312.099	312.099	4	1459.34	17672	314.56	7.58661	0
1	flexAnalysis 3.4.76.0	5500	2020-09-14T14:24:49.377+08:00	E982B2E8-031D-4339-ADE7-B3D311EDACD3	1134.58	1	4180.32	1190.38	113433	1116.93	0.81491	18414	18390	331.522	332.096	332.096	4	1466.67	18517	334.571	9.75056	0
1	flexAnalysis 3.4.76.0	5500	2020-09-14T14:24:49.377+08:00	E982B2E8-031D-4339-ADE7-B3D311EDACD3	1134.58	1	11136.2	3700.73	284751	6591.33	0.921979	18745.7	18719	339.451	340.098	340.098	4	1305.24	18853	342.71	25.6193	0
1	flexAnalysis 3.4.76.0	5500	2020-09-14T14:24:49.377+08:00	E982B2E8-031D-4339-ADE7-B3D311EDACD3	1134.58	1	5470.63	1580.36	477732	502.64	0.732904	18909.7	18886	343.514	344.092	344.092	4	1510.49	19014	346.646	12.3078	0
1	flexAnalysis 3.4.76.0	5500	2020-09-14T14:24:49.377+08:00	E982B2E8-031D-4339-ADE7-B3D311EDACD3	1134.58	1	4472.29	1303.13	110379	1186.13	0.820099	19597	19574	360.524	361.099	361.099	4	1576.32	19698	363.636	9.59539	0
1	flexAnalysis 3.4.76.0	5500	2020-09-14T14:24:49.377+08:00	E982B2E8-031D-4339-ADE7-B3D311EDACD3	1134.58	1	3617.57	1228.22	108597	303.991	0.668485	20692	20667	388.444	389.096	389.096	4	1468.39	20792	391.708	7.13193	0
1	flexAnalysis 3.4.76.0	5500	2020-09-14T14:24:49.377+08:00	E982B2E8-031D-4339-ADE7-B3D311EDACD3	1134.58	1	3922.95	1348.68	146124	303.183	0.668119	21148.6	21123	400.42	401.099	401.099	4	1504.71	21249	403.763	7.42741	0
1	flexAnalysis 3.4.76.0	5500	2020-09-14T14:24:49.377+08:00	E982B2E8-031D-4339-ADE7-B3D311EDACD3	1134.58	1	9932.59	3530.15	196720	6784.75	0.923088	21784.4	21760	417.474	418.134	418.134	4	1560.26	21884	420.837	18.4811	0
1	flexAnalysis 3.4.76.0	5500	2020-09-14T14:24:49.377+08:00	E982B2E8-031D-4339-ADE7-B3D311EDACD3	1134.58	1	4850.71	1940.04	180735	584.385	0.750297	22043.4	22015	424.407	425.182	425.182	4	1387.1	22138	427.773	8.73195	0
1	flexAnalysis 3.4.76.0	5500	2020-09-14T14:24:49.377+08:00	E982B2E8-031D-4339-ADE7-B3D311EDACD3	1134.58	1	7772.4	2610.49	169433	3274.9	0.889867	23049.3	23027	452.522	453.153	453.153	4	1805.23	23141	455.749	13.3861	0
1	flexAnalysis 3.4.76.0	5500	2020-09-14T14:24:49.377+08:00	E982B2E8-031D-4339-ADE7-B3D311EDACD3	1134.58	1	6171.36	2117.36	234844	1073.77	0.811436	23224.3	23202	457.481	458.116	458.116	4	1780.94	23317	460.756	10.4901	0
1	flexAnalysis 3.4.76.0	5500	2020-09-14T14:24:49.377+08:00	E982B2E8-031D-4339-ADE7-B3D311EDACD3	1134.58	1	4518.38	1324.73	553708	101.115	0.501764	23817	23798	474.588	475.14	475.14	4	2133.94	23906	477.724	7.3723	0
1	flexAnalysis 3.4.76.0	5500	2020-09-14T14:24:49.377+08:00	E982B2E8-031D-4339-ADE7-B3D311EDACD3	1134.58	1	4637.02	1490.53	236119	230.319	0.629091	24192.9	24172	485.494	486.107	486.107	4	2003.95	24279	488.639	7.44019	0
1	flexAnalysis 3.4.76.0	5500	2020-09-14T14:24:49.377+08:00	E982B2E8-031D-4339-ADE7-B3D311EDACD3	1134.58	1	18423.8	6649.8	737949	7689.62	0.927714	24767.6	24746	502.49	503.135	503.135	4	1936.34	24855	505.752	30.0872	0
1	flexAnalysis 3.4.76.0	5500	2020-09-14T14:24:49.377+08:00	E982B2E8-031D-4339-ADE7-B3D311EDACD3	1134.58	1	11469.8	3903.77	428418	3571.6	0.894454	25299.2	25279	518.551	519.165	519.165	4	2124.06	25383	521.717	18.5002	0
1	flexAnalysis 3.4.76.0	5500	2020-09-14T14:24:49.377+08:00	E982B2E8-031D-4339-ADE7-B3D311EDACD3	1134.58	1	17827.4	6510.7	1.45708e+06	3878.62	0.898644	27494.8	27476	587.613	588.225	588.225	4	2354.56	27605	591.811	27.9617	0
1	flexAnalysis 3.4.76.0	5500	2020-09-14T14:24:49.377+08:00	E982B2E8-031D-4339-ADE7-B3D311EDACD3	1134.58	1	10966.2	3959.23	390856	3595.81	0.894803	28345.4	28327	615.604	616.216	616.216	4	2511.82	28449	619.674	16.9066	0
1	flexAnalysis 3.4.76.0	5500	2020-09-14T14:24:49.377+08:00	E982B2E8-031D-4339-ADE7-B3D311EDACD3	1134.58	1	6830.64	2586.22	98164.1	2977.34	0.884609	28823.4	28804	631.598	632.253	632.253	4	2441.39	28929	635.826	10.2636	0
1	flexAnalysis 3.4.76.0	5500	2020-09-14T14:24:49.377+08:00	E982B2E8-031D-4339-ADE7-B3D311EDACD3	1134.58	1	3773.5	1828.28	178191	135.41	0.548062	30433.2	30409	687.02	687.876	687.876	4	2020.66	30538	691.582	5.31719	0
1	flexAnalysis 3.4.76.0	5500	2020-09-14T14:24:49.377+08:00	E982B2E8-031D-4339-ADE7-B3D311EDACD3	1134.58	1	7138.24	3415.2	134237	2197.61	0.866204	31587.5	31566	728.511	729.293	729.293	4	2314.33	31694	733.18	10.2925	0
1	flexAnalysis 3.4.76.0	5500	2020-09-14T14:24:49.377+08:00	E982B2E8-031D-4339-ADE7-B3D311EDACD3	1134.58	1	4047.9	2417.97	221334	119.337	0.528099	33567.9	33542	802.351	803.343	803.343	4	2037.87	33682	807.725	5.46394	0
1	flexAnalysis 3.4.76.0	5500	2020-09-14T14:24:49.377+08:00	E982B2E8-031D-4339-ADE7-B3D311EDACD3	1134.58	1	4985	3224.13	133971	369.166	0.694497	36802.7	36777	931.321	932.386	932.386	4	2201.84	36902	936.504	5.97465	0
1	flexAnalysis 3.4.76.0	5500	2020-09-14T14:24:49.377+08:00	E982B2E8-031D-4339-ADE7-B3D311EDACD3	1134.58	1	5728.9	2812.52	481147	125.676	0.536294	36904.4	36886	935.84	936.603	936.603	4	2989.97	36996	940.412	7.00483	0
1	flexAnalysis 3.4.76.0	5500	2020-09-14T14:24:49.377+08:00	E982B2E8-031D-4339-ADE7-B3D311EDACD3	1134.58	1	7750.61	5721.34	520850	521.037	0.737135	37054.9	37028	941.744	942.863	942.863	4	2090.11	37157	947.124	9.92668	0
1	flexAnalysis 3.4.76.0	5500	2020-09-14T14:24:49.377+08:00	E982B2E8-031D-4339-ADE7-B3D311EDACD3	1134.58	1	6293.89	4842.76	295289	441.007	0.717076	37736.9	37709	970.324	971.505	971.505	4	2060.03	37836	975.703	7.93577	0
1	flexAnalysis 3.4.76.0	5500	2020-09-14T14:24:49.377+08:00	E982B2E8-031D-4339-ADE7-B3D311EDACD3	1134.58	1	5470.02	3850.32	112739	852.971	0.789987	39040.7	39017	1026.44	1027.48	1027.48	4	2451.17	39141	1031.85	7.09766	0
1	flexAnalysis 3.4.76.0	5500	2020-09-14T14:24:49.377+08:00	E982B2E8-031D-4339-ADE7-B3D311EDACD3	1134.58	1	4900.13	2524.3	1.69645e+06	25.1389	0.295873	40392.2	40375	1086.4	1087.17	1087.17	4	3608.63	40508	1092.36	6.95996	0
1	flexAnalysis 3.4.76.0	5500	2020-09-14T14:24:49.377+08:00	E982B2E8-031D-4339-ADE7-B3D311EDACD3	1134.58	1	17219.9	13338.4	4.97846e+06	1363.34	0.831623	40467.7	40445	1089.53	1090.55	1090.55	4	2686.5	40590	1096.04	27.3473	0
1	flexAnalysis 3.4.76.0	5500	2020-09-14T14:24:49.377+08:00	E982B2E8-031D-4339-ADE7-B3D311EDACD3	1134.58	1	44029.8	22854.6	1.14093e+06	61501.9	0.974343	41439.6	41426	1133.96	1134.59	1134.59	4	4447.65	41552	1139.74	104.01	0
peaklistforMS2_LolE：
version	creator	shots	date	spectrumid	parentmass	parentcharge	absi	area	chisq	goodn	goodn2	ind	lind	lmass	mass	massgaussian	meth	reso	rind	rmass	s2n	type
1	flexAnalysis 3.4.76.0	2000	2020-09-14T14:24:55.701+08:00	1346ABA4-EFF4-4277-9368-E3EA1F0B7150	1546.81	1	2318.67	207.82	65980.4	490.74	0.730055	5876.75	5860	100.812	101.026	101.026	4	1205.01	5978	102.325	7.43656	0
1	flexAnalysis 3.4.76.0	2000	2020-09-14T14:24:55.701+08:00	1346ABA4-EFF4-4277-9368-E3EA1F0B7150	1546.81	1	9673.54	992	684340	2119.55	0.863836	6715.35	6698	111.809	112.043	112.043	4	1214.37	6805	113.256	32.3336	0
1	flexAnalysis 3.4.76.0	2000	2020-09-14T14:24:55.701+08:00	1346ABA4-EFF4-4277-9368-E3EA1F0B7150	1546.81	1	2408.94	271.666	19264.3	2069.63	0.862253	7298.14	7280	119.792	120.046	120.046	4	1165.54	7395	121.403	8.0258	0
1	flexAnalysis 3.4.76.0	2000	2020-09-14T14:24:55.701+08:00	1346ABA4-EFF4-4277-9368-E3EA1F0B7150	1546.81	1	3385.9	447.391	514565	238.095	0.633931	7931.64	7911	128.768	129.067	129.067	4	1084.12	8021	130.367	11.3888	0
1	flexAnalysis 3.4.76.0	2000	2020-09-14T14:24:55.701+08:00	1346ABA4-EFF4-4277-9368-E3EA1F0B7150	1546.81	1	7731.05	1018.19	545562	1674.27	0.847406	9886.01	9868	158.745	159.036	159.036	4	1387.67	10026	161.307	26.6666	0
1	flexAnalysis 3.4.76.0	2000	2020-09-14T14:24:55.701+08:00	1346ABA4-EFF4-4277-9368-E3EA1F0B7150	1546.81	1	1604.74	248.379	51376.7	86.5772	0.47708	10374.5	10354	166.694	167.033	167.033	4	1206.5	10516	169.388	5.32237	0
1	flexAnalysis 3.4.76.0	2000	2020-09-14T14:24:55.701+08:00	1346ABA4-EFF4-4277-9368-E3EA1F0B7150	1546.81	1	37088.3	6035.97	8.47641e+06	3998.91	0.900155	10852.3	10832	174.709	175.053	175.053	4	1255.81	10989	177.384	127.996	0
1	flexAnalysis 3.4.76.0	2000	2020-09-14T14:24:55.701+08:00	1346ABA4-EFF4-4277-9368-E3EA1F0B7150	1546.81	1	6920.81	1115.85	311513	2106.85	0.863438	11430.8	11411	184.68	185.026	185.026	4	1339.27	11562	187.328	23.6496	0
1	flexAnalysis 3.4.76.0	2000	2020-09-14T14:24:55.701+08:00	1346ABA4-EFF4-4277-9368-E3EA1F0B7150	1546.81	1	3379.38	803.055	342047	291.209	0.662552	12327.4	12299	200.534	201.052	201.052	4	988.616	12464	203.555	11.1778	0
1	flexAnalysis 3.4.76.0	2000	2020-09-14T14:24:55.701+08:00	1346ABA4-EFF4-4277-9368-E3EA1F0B7150	1546.81	1	1653.82	225.491	8778.85	445.967	0.718455	13291	13275	218.746	219.051	219.051	4	1852.47	13402	221.177	5.17493	0
1	flexAnalysis 3.4.76.0	2000	2020-09-14T14:24:55.701+08:00	1346ABA4-EFF4-4277-9368-E3EA1F0B7150	1546.81	1	1978.66	373.09	169180	51.7586	0.397028	13756.5	13736	227.637	228.037	228.037	4	1411.45	13875	230.354	6.06619	0
1	flexAnalysis 3.4.76.0	2000	2020-09-14T14:24:55.701+08:00	1346ABA4-EFF4-4277-9368-E3EA1F0B7150	1546.81	1	1745.77	285.11	191866	21.7108	0.27759	13859.9	13842	229.707	230.058	230.058	4	1638.73	13984	232.496	5.36181	0
1	flexAnalysis 3.4.76.0	2000	2020-09-14T14:24:55.701+08:00	1346ABA4-EFF4-4277-9368-E3EA1F0B7150	1546.81	1	1657.46	271.464	126399	33.8043	0.335271	13969.2	13951	231.847	232.205	232.205	4	1646	14093	234.649	5.06016	0
1	flexAnalysis 3.4.76.0	2000	2020-09-14T14:24:55.701+08:00	1346ABA4-EFF4-4277-9368-E3EA1F0B7150	1546.81	1	5201.41	1540.67	295528	953.457	0.800614	15053.1	15024	253.461	254.062	254.062	4	1039.11	15178	256.646	15.5906	0
1	flexAnalysis 3.4.76.0	2000	2020-09-14T14:24:55.701+08:00	1346ABA4-EFF4-4277-9368-E3EA1F0B7150	1546.81	1	3191.98	571.37	289714	240.79	0.635564	15244.4	15227	257.664	258.026	258.026	4	1739.12	15367	260.584	9.30294	0
1	flexAnalysis 3.4.76.0	2000	2020-09-14T14:24:55.701+08:00	1346ABA4-EFF4-4277-9368-E3EA1F0B7150	1546.81	1	11370.6	3383.78	1.13728e+06	2031.99	0.861023	15909.5	15881	271.452	272.062	272.062	4	1124.09	16028	274.603	32.2748	0
1	flexAnalysis 3.4.76.0	2000	2020-09-14T14:24:55.701+08:00	1346ABA4-EFF4-4277-9368-E3EA1F0B7150	1546.81	1	2233.73	559.821	292740	21.3837	0.275745	17094.7	17072	297.533	298.042	298.042	4	1444.3	17210	300.637	5.78317	0
1	flexAnalysis 3.4.76.0	2000	2020-09-14T14:24:55.701+08:00	1346ABA4-EFF4-4277-9368-E3EA1F0B7150	1546.81	1	2457.95	804.652	92442.3	104.308	0.506713	17227.5	17198	300.366	301.032	301.032	4	1122.05	17343	303.644	6.31079	0
1	flexAnalysis 3.4.76.0	2000	2020-09-14T14:24:55.701+08:00	1346ABA4-EFF4-4277-9368-E3EA1F0B7150	1546.81	1	3257.81	813.602	162287	272.387	0.6532	17359.9	17338	303.53	304.027	304.027	4	1498.93	17472	306.575	8.37814	0
1	flexAnalysis 3.4.76.0	2000	2020-09-14T14:24:55.701+08:00	1346ABA4-EFF4-4277-9368-E3EA1F0B7150	1546.81	1	2207.79	545.869	119538	47.4093	0.383879	17841.6	17820	314.558	315.057	315.057	4	1557.55	17949	317.545	5.39456	0
1	flexAnalysis 3.4.76.0	2000	2020-09-14T14:24:55.701+08:00	1346ABA4-EFF4-4277-9368-E3EA1F0B7150	1546.81	1	2386.87	306.943	293882	16.7507	0.247313	18353.6	18343	326.759	327.01	327.01	4	3137.85	18450	329.286	5.59912	0
1	flexAnalysis 3.4.76.0	2000	2020-09-14T14:24:55.701+08:00	1346ABA4-EFF4-4277-9368-E3EA1F0B7150	1546.81	1	10556.9	3957.57	1.05098e+06	1691.29	0.848147	18566.4	18535	331.3	332.046	332.046	4	1124.51	18680	334.751	25.4809	0
1	flexAnalysis 3.4.76.0	2000	2020-09-14T14:24:55.701+08:00	1346ABA4-EFF4-4277-9368-E3EA1F0B7150	1546.81	1	5318	2067.31	375029	586.495	0.750702	19065.9	19034	343.256	344.027	344.027	4	1117.44	19178	346.747	12.281	0
1	flexAnalysis 3.4.76.0	2000	2020-09-14T14:24:55.701+08:00	1346ABA4-EFF4-4277-9368-E3EA1F0B7150	1546.81	1	3393.07	1340.07	355483	55.8284	0.408517	19600.8	19569	356.323	357.106	357.106	4	1134.29	19713	359.884	7.51374	0
1	flexAnalysis 3.4.76.0	2000	2020-09-14T14:24:55.701+08:00	1346ABA4-EFF4-4277-9368-E3EA1F0B7150	1546.81	1	6063.53	1998.67	250712	1216.27	0.822227	19760.4	19734	360.405	361.059	361.059	4	1397.78	19867	363.713	13.4589	0
1	flexAnalysis 3.4.76.0	2000	2020-09-14T14:24:55.701+08:00	1346ABA4-EFF4-4277-9368-E3EA1F0B7150	1546.81	1	2408.84	472.362	212430	31.5155	0.325658	20078.9	20063	368.617	369.017	369.017	4	2343.54	20176	371.461	5.11266	0
1	flexAnalysis 3.4.76.0	2000	2020-09-14T14:24:55.701+08:00	1346ABA4-EFF4-4277-9368-E3EA1F0B7150	1546.81	1	3630.79	1800.45	2.47964e+06	12.4104	0.215628	20674.1	20636	383.155	384.133	384.133	4	989.568	20791	387.139	7.60621	0
1	flexAnalysis 3.4.76.0	2000	2020-09-14T14:24:55.701+08:00	1346ABA4-EFF4-4277-9368-E3EA1F0B7150	1546.81	1	5866.22	1829.25	1.03305e+06	292.127	0.662989	20753	20730	385.568	386.16	386.16	4	1601.85	20859	388.893	12.4209	0
1	flexAnalysis 3.4.76.0	2000	2020-09-14T14:24:55.701+08:00	1346ABA4-EFF4-4277-9368-E3EA1F0B7150	1546.81	1	3755.91	1692.07	160905	206.339	0.612843	21404.2	21371	402.239	403.111	403.111	4	1155.78	21513	405.983	7.59469	0
1	flexAnalysis 3.4.76.0	2000	2020-09-14T14:24:55.701+08:00	1346ABA4-EFF4-4277-9368-E3EA1F0B7150	1546.81	1	59508.7	25759.5	1.01022e+07	10313.1	0.937513	22483.4	22454	431.256	432.059	432.059	4	1345.76	22585	434.838	118.365	0
1	flexAnalysis 3.4.76.0	2000	2020-09-14T14:24:55.701+08:00	1346ABA4-EFF4-4277-9368-E3EA1F0B7150	1546.81	1	8952.74	2862.86	1.7982e+06	419.365	0.71081	23850.2	23830	469.672	470.25	470.25	4	1993.45	23940	472.818	17.2236	0
1	flexAnalysis 3.4.76.0	2000	2020-09-14T14:24:55.701+08:00	1346ABA4-EFF4-4277-9368-E3EA1F0B7150	1546.81	1	6085.91	2984.5	277929	756.235	0.777963	25877.3	25848	529.17	530.06	530.06	4	1504.52	25971	532.918	11.5034	0
1	flexAnalysis 3.4.76.0	2000	2020-09-14T14:24:55.701+08:00	1346ABA4-EFF4-4277-9368-E3EA1F0B7150	1546.81	1	4262.79	1739.8	237747	190.615	0.600933	26431.3	26408	546.35	547.071	547.071	4	1862.66	26519	549.791	7.975	0
1	flexAnalysis 3.4.76.0	2000	2020-09-14T14:24:55.701+08:00	1346ABA4-EFF4-4277-9368-E3EA1F0B7150	1546.81	1	5339.37	2822.74	499271	218.794	0.621546	26817.5	26787	558.144	559.097	559.097	4	1486.59	26917	562.22	10.0676	0
1	flexAnalysis 3.4.76.0	2000	2020-09-14T14:24:55.701+08:00	1346ABA4-EFF4-4277-9368-E3EA1F0B7150	1546.81	1	6789.18	3493.75	97569.4	3173.32	0.888154	28224.9	28198	603.231	604.107	604.107	4	1715.41	28340	607.871	13.0289	0
1	flexAnalysis 3.4.76.0	2000	2020-09-14T14:24:55.701+08:00	1346ABA4-EFF4-4277-9368-E3EA1F0B7150	1546.81	1	2787.83	1170.91	111869	93.3153	0.488991	31110.3	31090	701.493	702.212	702.212	4	2435.96	31211	705.777	5.09401	0
1	flexAnalysis 3.4.76.0	2000	2020-09-14T14:24:55.701+08:00	1346ABA4-EFF4-4277-9368-E3EA1F0B7150	1546.81	1	5152.8	2680.29	851489	94.1103	0.49034	31473.5	31450	714.279	715.118	715.118	4	2098.65	31582	718.998	9.74283	0
1	flexAnalysis 3.4.76.0	2000	2020-09-14T14:24:55.701+08:00	1346ABA4-EFF4-4277-9368-E3EA1F0B7150	1546.81	1	7607.72	3621.36	3.26448e+06	116.437	0.524196	31919.9	31899	730.398	731.153	731.153	4	2403.94	32022	734.847	14.8355	0
1	flexAnalysis 3.4.76.0	2000	2020-09-14T14:24:55.701+08:00	1346ABA4-EFF4-4277-9368-E3EA1F0B7150	1546.81	1	2817.22	1789.78	91918.1	193.193	0.602963	33836	33809	801.113	802.139	802.139	4	1973.14	33938	806.015	5.3789	0
1	flexAnalysis 3.4.76.0	2000	2020-09-14T14:24:55.701+08:00	1346ABA4-EFF4-4277-9368-E3EA1F0B7150	1546.81	1	4023.42	2396.33	72041.6	661.254	0.763888	34594.4	34571	830.298	831.202	831.202	4	2265.91	34692	834.984	7.80466	0
1	flexAnalysis 3.4.76.0	2000	2020-09-14T14:24:55.701+08:00	1346ABA4-EFF4-4277-9368-E3EA1F0B7150	1546.81	1	4173.94	2747.91	67666.5	807.88	0.784632	38231.8	38209	977.32	978.283	978.283	4	2590.49	38326	982.26	7.74251	0
1	flexAnalysis 3.4.76.0	2000	2020-09-14T14:24:55.701+08:00	1346ABA4-EFF4-4277-9368-E3EA1F0B7150	1546.81	1	7628.5	7569.01	153155	2780.61	0.880688	42397.8	42371	1161.15	1162.39	1162.39	4	2304.81	42513	1167.72	12.1894	0
1	flexAnalysis 3.4.76.0	2000	2020-09-14T14:24:55.701+08:00	1346ABA4-EFF4-4277-9368-E3EA1F0B7150	1546.81	1	52407.8	83079.2	1.17323e+07	14251	0.946796	47513.8	47480	1409.46	1411.19	1411.19	4	2068.07	47630	1417.12	67.2168	0
1	flexAnalysis 3.4.76.0	2000	2020-09-14T14:24:55.701+08:00	1346ABA4-EFF4-4277-9368-E3EA1F0B7150	1546.81	1	39263.2	57406.9	6.84856e+06	11230.9	0.940105	47613.4	47582	1414.67	1416.27	1416.27	4	2206.46	47724	1421.94	49.2765	0
1	flexAnalysis 3.4.76.0	2000	2020-09-14T14:24:55.701+08:00	1346ABA4-EFF4-4277-9368-E3EA1F0B7150	1546.81	1	8094.67	11585	4.11142e+06	411.845	0.708532	47642.6	47604	1415.8	1417.77	1417.77	4	1798.88	47760	1423.78	8.17858	0
1	flexAnalysis 3.4.76.0	2000	2020-09-14T14:24:55.701+08:00	1346ABA4-EFF4-4277-9368-E3EA1F0B7150	1546.81	1	8908.18	9632.4	1.65541e+06	50.9293	0.394594	47942.6	47915	1431.74	1433.16	1433.16	4	2501.25	48053	1438.84	9.24736	0
1	flexAnalysis 3.4.76.0	2000	2020-09-14T14:24:55.701+08:00	1346ABA4-EFF4-4277-9368-E3EA1F0B7150	1546.81	1	7099.49	7453.02	727742	230.673	0.629316	48233	48204	1446.64	1448.14	1448.14	4	2436.66	48336	1453.46	6.98317	0
1	flexAnalysis 3.4.76.0	2000	2020-09-14T14:24:55.701+08:00	1346ABA4-EFF4-4277-9368-E3EA1F0B7150	1546.81	1	8028.68	7333.91	1.22013e+06	81.2693	0.46705	48466	48442	1458.96	1460.21	1460.21	4	2970.98	48568	1465.51	8.32424	0
1	flexAnalysis 3.4.76.0	2000	2020-09-14T14:24:55.701+08:00	1346ABA4-EFF4-4277-9368-E3EA1F0B7150	1546.81	1	8453.76	7026.03	1.3864e+07	22.0247	0.279343	48656.5	48636	1469.05	1470.12	1470.12	4	3358.23	48763	1475.67	8.97852	0
1	flexAnalysis 3.4.76.0	2000	2020-09-14T14:24:55.701+08:00	1346ABA4-EFF4-4277-9368-E3EA1F0B7150	1546.81	1	120278	194130	6.26516e+07	21670.9	0.956821	48750.7	48719	1473.37	1475.02	1475.02	4	2229.75	48866	1481.05	166.656	0
1	flexAnalysis 3.4.76.0	2000	2020-09-14T14:24:55.701+08:00	1346ABA4-EFF4-4277-9368-E3EA1F0B7150	1546.81	1	13729.6	12342.7	1.73024e+06	1062.07	0.81046	48814	48794	1477.28	1478.33	1478.33	4	3501.7	48920	1483.87	16.6188	0
1	flexAnalysis 3.4.76.0	2000	2020-09-14T14:24:55.701+08:00	1346ABA4-EFF4-4277-9368-E3EA1F0B7150	1546.81	1	23840.1	37202.2	5.72754e+06	3797.57	0.897586	48981.7	48949	1485.39	1487.1	1487.1	4	2184.07	49094	1492.99	31.2325	0
1	flexAnalysis 3.4.76.0	2000	2020-09-14T14:24:55.701+08:00	1346ABA4-EFF4-4277-9368-E3EA1F0B7150	1546.81	1	7232.57	7746.96	332665	2067.54	0.862186	49981.2	49961	1538.84	1539.92	1539.92	4	3605.61	50086	1545.51	13.2934	0
1	flexAnalysis 3.4.76.0	2000	2020-09-14T14:24:55.701+08:00	1346ABA4-EFF4-4277-9368-E3EA1F0B7150	1546.81	1	56359.7	53604.3	2.48041e+06	71465.9	0.976197	50110.1	50093	1545.88	1546.8	1546.8	4	4189.88	50212	1552.24	111.815	0
